# Supplementary material for: Tumor-specific intracellular delivery: peptide-guided transport of a catalytic toxin
Source: Commun Biol. 2023 Jan 17;6:60. doi: 10.1038/s42003-022-04385-7 (PMC9845330; doi:10.1038/s42003-022-04385-7)
Supplement: Supplementary file 3 — Supplementary Data 1 [file 42003_2022_4385_MOESM3_ESM.xlsx]

## Sheet: Raw Data Truncation Series
NORMALIZED BINDING MGS4 TRUNCATION SERIES
		MGS4_V1							MGS4_V2							MGS4_V3					MGS4_V4					MGS4_V7									MGS4_V8
	Concentration (nM)	Normalized to Maximal Uptake						Concentration (nM)	Normalized to Maximal Uptake						Concentration (nM)	Normalized to Maximal Uptake				Concentration (nM)	Normalized to Maximal Uptake				Concentration (nM)	Normalized to Maximal Uptake								Concentration (nM)	Normalized to Maximal Uptake
	0.5	0.16	0.090278	0.11828				0.5	0.17284	0.102564	0.079167	0.126437	0.068966		0.5	0.137931	0.078704	0.062687		0.5	0.076136	0.064	0.071429		0.5	0.047101	0.045455	0.04065	0.032967	0.075472	0.086			0.5	0.038961
	1	0.31	0.166667	0.193548				1	0.234568	0.153846	0.133333	0.218391	0.094828		1	0.175862	0.111111	0.083582		1	0.096591	0.1	0.085714		1	0.068116	0.071901	0.056911	0.043956	0.075472	0.086			1	0.103896
	5	0.8	0.618056	0.602151				5	0.716049	0.410256	0.458333	0.643678	0.353448		5	0.413793	0.388889	0.268657		5	0.272727	0.24	0.214286		5	0.275362	0.289256	0.390244	0.108791	0.132075				5	0.298701
	10	0.93	0.840278	0.860215				10	1	0.641026	0.75	0.91954	0.655172		10	0.689655	0.601852	0.432836		10	0.522727	0.47	0.414286		10	0.521739	0.46281	0.528455	0.208791	0.207547	0.488			10	0.402597
	15	1.05	0.958333	0.913978				15	1.01235	0.846154	0.841667	0.988506	0.844828		15	0.655172	0.740741	0.597015		15	0.636364	0.59	0.585714		15	0.673913	0.561983	0.658537	0.307692	0.301887	0.698			15	0.636364
	20	1.08	1.02083	0.989247				20	0.876543	0.897436	0.866667	1.06897	0.827586		20	0.793103	0.87037	0.731343		20	0.693182	0.74	0.671429		20	0.73913	0.801653	0.715447	0.406593	0.396226	1			20	0.727273
	25	1.12	0.951389	0.913978				25	0.839506	0.888889	0.791667	0.977011	0.896552		25	0.793103	0.796296	0.716418		25	0.795455	0.68	0.785714		25	0.753623	0.842975	0.796748	0.516484	0.45283	1			25	0.779221
	30	1.1	1.02778	1.02151				30	0.691358	0.948718	0.933333	0.781609	0.862069		30	0.793103	0.962963	0.925373		30	0.875	0.84	0.785714		30	0.826087	0.809917	0.862903	0.571429	0.660377				30	0.87013
	40	1.2	1.15972	1.02151				40	0.802469	0.991453	1.05	0.885057	0.982759		40	1	1.01852	0.955224		40	0.954545	0.86	0.957143		40	0.905797	0.892562	1.00813	0.791209	0.754717				40	0.948052
	50	1	1	1				50	1	1	1	1	1		50	1	1	1		50	1	1	1		50	1	1	1	1	1				50	1

## Sheet: Raw Data H2009 EC50 Studies
H2009 Cells
MGS4_V8	Concentration (nM)	Molecules Internalized Per Cell								Average	SEM													MGS4_V10
	1	0	0	0						0	0
	10	1006								1006	0
	20	4459	5467	5692	1530	752	2140	3694	4391	3515.62	650.621
	30		14236	16863						15549.5	1313.5
	40		21483	22532						22007.5	524.5
	50	26241	30404	29647						28764	1280.29
	60		30992	29776						30384	608
	80		40301	37511						38906	1395
MGS4_V9	Concentration (nM)	Molecules Internalized Per Cell								Average	SEM
	0.01	0	0	0		0				0	0
	0.1	5720	1762	1608	1481	0				2114.2	955.324
	1	6240	9812	1753	5723	1640				5033.6	1533.67
	5	12900	42613	6615	26677	11708				20102.6	6535.3
	10	33900	64819	16649	48106	22264				37147.6	8769.42
	20	49800	65430	39915	47203	31904	30888	61075		46602.1	5076.15
	50	52800	69565	45302	58854	34453				52194.8	5952.8
MGS4_V10	Concentration (nM)	Molecules Internalized Per Cell								Average	SEM
	0.01	0	0	0						0	0
	0.1	2382	2143	2458						2327.67	94.904
	1	12059	5430	16322						11270.3	3168.88
	5	23276	17096	31316						23896	4116.65
	10	27230	21583	39361						29391.3	5244.61
	20	26373	23697	40965						30345	5365.9
	50	33016	25928	52882						37275.3	8067.13

## Sheet: Raw Data H1299 EC50 Studies
H1299 Cells
MGS4_V8	Concentration (nM)	Molecules Internalized Per Cell											Average	SEM										MGS4_V10
	0.01	0	0	0	0	0	0	0					0	0
	1	0	67	49	234								87.5	50.8437
	10	1417	10031	5514	1389	2365	1171						3647.83	1438.6
	20	6912	1761	2703	2792	3635	654	813	1368	5522	6996		3315.6	757.6
	30	10901	17587	5809	7058	15392	7451						10699.7	1976.77
	40	28278	23205	16166	19483	18333	20654						21019.8	1739.06
	50	48247	36913	37197	20600	27137	50750						36807.3	4766.62
													34871	4883.03
MGS4_V9	Concentration (nM)	Molecules Internalized Per Cell											Average	SEM
	0.01	0	0	0	0	0	0						0	0
	0.1	1111	1131	1151	1136	1161							1138	8.60233
	1	1372	1310	13662	12628	3391	4125						6081.33	2282.79
	5	17126	10872	52044	34824	47557							32484.6	8118.53
	10	26097	26083	57768	44627	59385	43219						42863.2	5947.1
	20	44639	41329	87304	70123	103737	43217	71587	62960	68638			65948.2	6998.36
	50	34201	49806	80262	54192	85887	66133						61746.8	7964.98
MGS4_V10	Concentration (nM)	Molecules Internalized Per Cell											Average	SEM
	0.01	0	0	0									0	0
	0.1	3649	2219	2742									2870	417.737
	1	24841	9994	28025									20953.3	5556.22
	5	45241	36602	50234									44025.7	3981.86
	10	63284	41404	58356									54348	6626.5
	20	69805	47566	62184									59851.7	6524.9
	50	68990	53958	70673									64540.3	5313.43

## Sheet: Raw Data H358 EC50 Studies
H358 Cells
MGS4_V8	Concentration (nM)	Molecules Internalized Per Cell											Average	SEM										MGS4_V10
	0.01	0	0	0	0								0	0
	0.1	11											11	0
	1	176	104										140	36
	5	2481											2481	0
	10	5429	4250										4839.5	589.5
	20	11263	12579	42967	7471	37540	6301	57600					25103	7780.71
	30	26841	24875	66140	26398								36063.5	10034.3
	40	29368	34990	79897	45311								47391.5	11326.9
	50	46176	91239	38868									58761	16375.5
	60	91626	42210										66918	24708
	80	56879	79772										68325.5	11446.5
MGS4_V9	Concentration (nM)	Molecules Internalized Per Cell											Average	SEM
	0.01	0	0	0	0	0							0	0
	0.1	144	1997	1811		1615							1391.75	423.165
	1	546	19285	11991	10752	32353							14985.4	5270.22
	5	36140	62684	62848		81263							60733.8	9285.19
	10	50976	84691	85833	44498	89530							71105.6	9628.3
	20	63401	103604	104595	51448	95487	65741	95910	103524	102139	61611		84746	6754.03
	50	78054	106694	98284		101985							96254.2	6306.07
MGS4_V10	Concentration (nM)	Molecules Internalized Per Cell											Average	SEM
	0.01	0	0	0									0	0
	0.1	2786	1954	2316									2352	240.851
	1	26429	10612	21805									19615.3	4695.4
	5	45209	38096	39741									41015.3	2149.93
	10	60956	55158	48540									54884.7	3586.8
	20	54508	54168	55009									54561.7	244.254
	50	68245	60518	74398									67720.3	4015.39

## Sheet: Raw Data H1993 EC50 Studies
H1993 Cells
MGS4_V8	Concentration (nM)	Molecules Internalized Per Cell											Average	SEM										MGS4_V10
	0.01	0	0	0	0								0	0
	1	0	113										56.5	56.5
	10	6001	5540	1078	1718								3584.25	1272.46
	20	34568	12115	33088	29003	14244	59130	75799					36849.6	8752.16
	30	50068	36907	49116	32955								42261.5	4312.84
	40	55776	47289	62171	55947								55295.8	3055.49
	50	88122	97933	79475									88510	5331.9
	60	67443	84880	76657									76326.7	5036.34
MGS4_V9	Concentration (nM)	Molecules Internalized Per Cell											Average	SEM
	0.01	0	0	0	0	0							0	0
	0.1	1099	1283	1446	1063								1222.75	88.6495
	1	2722	20432	35708	1410	1679							12390.2	6845.29
	5	28355	83716	92085	20985	85963							62220.8	15435.2
	10	40102	99772	105143	30966	105887							76374	16768.5
	20	63966	153379	145926	52188	154415	49186	102800	142912				108096	16589
	50	47328	125779	114996	46123	116611							90167.4	17831.2
MGS4_V10	Concentration (nM)	Molecules Internalized Per Cell											Average	SEM
	0.01	0	0	0									0	0
	0.1	2359	2220	2801									2460	175.158
	1	27099	24782	38178									30019.7	4133.64
	5	47693	45287	73828									55602.7	9139.1
	10	49481	50812	83534									61275.7	11135.8
	20	58461	56506	89764									68243.7	10775
	50	60071	60245	94417									71577.7	11419.8

## Sheet: EC50 Saporin-MGS Experiments
	H1299 Cells
	Log [Drug], nM	MGS4_V8						MGS4_V9
	-13	0.71659	0.858102	0.677613	1.34469	1.20448	0.963711	1.07576	0.856599	1.59513	1.42196	0.97802
	-11	0.880543	0.911741	0.630015	1.84244	1.13793	1.20319	1.22253	0.952786	1.79585	1.20592	1.2252
	-10	1.24055	0.901821	0.59352	1.03661	1.2849	0.955939	1.27498	0.915163	1.19925	1.26759	0.924875
	-9	0.977616	0.796461	0.478054	0.673899	1.25835	0.798712	0.971951	0.79909	1.01629	1.22958	0.873724
	-8.3	1.04128	0.712725	0.461739	0.555976	0.96693	0.768582	0.809313	0.694387	0.787394	1.08248	0.747845
	-8	0.692543	0.631702	0.35347	0.493631	0.895686	0.656215	0.60271	0.620095	0.733096	1.01438	0.621338
	-7.3	0.338796	0.459039	0.281264	0.452911	0.648375	0.390242	0.36116	0.454022	0.554166	0.626027	0.371017
	-7	0.439078	0.351223	0.265889	0.417933	0.647495	0.421678	0.486406	0.39601	0.645183	0.461312	0.345024
	-6.6	0.486669	0.265931	0.193266	0.279448	0.364528	0.338964	0.39029	0.318166	0.44649	0.444711	0.369643
	H2009 Cells
	Log [MGS-Drug], nM	MGS4_V8				MGS4_V9
	-13	0.95968	0.603264	0.613259	1.07143	0.978706	0.634417	0.72935	1.10319
	-11	1.28672	0.654012	0.634998	1.205	1.43803	0.637273	0.709544	1.11635
	-10	1.08474	0.703319	0.661672	1.2307	1.14934	0.686109	0.761159	1.1104
	-9	1.06389	0.656898	0.644661	1.19165	1.15184	0.674441	0.636007	1.11954
	-8.3	1.08808	0.660063	0.427959	0.798441	0.906017	0.638373	0.561104	1.0554
	-8	0.809647	0.565851	0.40674	0.92456	0.749495	0.607801	0.590513	1.01066
	-7.3	0.476428	0.477776	0.359751	0.672416	0.582231	0.521366	0.559109	0.698863
	-7	0.368527	0.385163	0.329758	0.29001	0.528293	0.461332	0.491656	0.500558
	-6.6	0.252459	0.28532	0.254995	0.480609	0.430841	0.335931	0.397446	0.492338
